# Supplementary material for: Functional Improvement and Satisfaction with a Wearable Hip Exoskeleton in Community-Living Adults
Source: Healthcare (Basel). 2023 Feb 22;11(5):643. doi: 10.3390/healthcare11050643 (PMC10000834; doi:10.3390/healthcare11050643)
Supplement: Supplementary file 1 [file healthcare-11-00643-s001.zip]

Archive with 1 entries (1 files):
- healthcare-2053466-supplementary.pdf
